# Supplementary material for: Reduction of SEM charging artefacts in native cryogenic biological samples
Source: Nat Commun. 2025 Jun 4;16:5204. doi: 10.1038/s41467-025-60545-3 (PMC12137866; doi:10.1038/s41467-025-60545-3)
Supplement: Supplementary file 7 — Source Data [file 41467_2025_60545_MOESM7_ESM.xlsx]

## Sheet: 90 deg seg analysis sup fig 8 
												complex	object			complexity ration mean	compl ration stdev	object ration mean	object ratio stdev
src	folder/Aligned	Interleaved	brain3	perp	100	100ns.mrc	mean1.tif			15410.2	635
src	folder/Aligned	Interleaved	brain	perp	100	100ns.mrc	mean1.tif			17812.6	1092	1	1
src	folder/Aligned	Raster	brain3	perp	100	100ns.mrc	mean1.tif			13138.3	427	0.737589	0.391026		raster/interleaved	0.587831	0.153589	0.385482	0.0541043
src	folder/SEM	LI	brain	perp	100	100ns.tif	mean1.tif			19926.3	897	1.11867	0.821429		li/interleave	0.62864	0.307198	0.45073	0.225859
src	folder/Aligned	Interleaved	brain	perp	500	500ns.mrc	mean1.tif			13016	409	1	1
src	folder/Aligned	Raster	brain	perp	500	500ns.mrc	mean1.tif			9459.27	345	0.726741	0.843521
src	folder/SEM	LI	brain	perp	500	500ns.tif	mean1.tif			13191.3	577	1.01347	1.41076
src	folder/Aligned	Interleaved	brain	perp	1000	1000ns.mrc	mean1.tif			10784.4	336	1	1
src	folder/Aligned	Raster	brain	perp	1000	1000ns.mrc	mean1.tif			12879.7	471	1.1943	1.40179			complex		object
src	folder/SEM	LI	brain	perp	1000	LI	1000ns.tif	mean1.tif		12876.4	604	1.19399	1.79762			raster FI	raster LI	raster FI	raster LI
																0.737589	1.11867	0.391026	0.821429
src	folder/Aligned	Interleaved	euglena	perp	100	2	100ns.mrc	mean1.tif		49465.2	2678	1	1			0.3417	0.391858	0.327857	0.415609
src	folder/Aligned	Raster	euglena	perp	100	2	100ns.mrc	mean1.tif		16902.3	878	0.3417	0.327857			0.578109	0.658901	0.352356	0.350365
src	folder/SEM	LI	euglena	perp	100	LI	100ns.tif	mean1.tif		19383.3	1113	0.391858	0.415609			0.693927	0.345134	0.47069	0.215517
src	folder/Aligned	Interleaved	euglena	perp	100	100ns.mrc	mean1.tif			23866.6	1507	1	1			#DIV/0!	#DIV/0!	#DIV/0!	#DIV/0!
src	folder/Aligned	Raster	euglena	perp	100	100ns.mrc	mean1.tif			13797.5	531	0.578109	0.352356
src	folder/SEM	LI	euglena	euglena	100	perp	LI	100ns.tif	mean1.tif	15725.7	528	0.658901	0.350365			1
																1
src	folder/Aligned	Interleaved	RPE1	perp	100	100ns.mrc	mean1.tif			12995	580	1	1			1
src	folder/Aligned	Raster	RPE1	perp	100	100ns.mrc	mean1.tif			9017.6	273	0.693927	0.47069			1
src	folder/LI	RPE1	100ns	mean1.tif	100					4485.03	125	0.345134	0.215517
src	folder/Aligned	Interleaved	RPE1	perp	500	500ns.mrc	mean1.tif			14819.4	837
src	folder/Aligned	Raster	RPE1	perp	500	500ns.mrc	mean1.tif			12469.5	446
src	folder/LI	RPE1	500ns	mean1.tif	500					15614.9	889
src	folder/Aligned	Interleaved	RPE1	perp	1000	1us.mrc	mean1.tif			9513.8	473
src	folder/Aligned	Raster	RPE1	perp	1000	1us.mrc	mean1.tif			11334.1	420
src	folder/LI	RPE1	1000ns	mean1.tif	1000					7770.5	354

## Sheet: 52 deg seg analysis sup fig 8 
2	src_folder/Aligned_IL_euglena_nonperp_1000ns.mrc_mean1.tif	folder/Aligned	LI	euglena	100	1000ns.mrc	mean1.tif	15396.6	853																	complexity ration mean	compl ration stdev	object ration mean	object ratio stdev
3	src_folder/SEM_004.tif_mean1.tif	folder/SEM	LI	euglena	100			26778.3	1784				22	src_folder/Aligned_Interleaved_brain_glancing_100ns.tif_mean1.tif	folder/Aligned	Interleaved	brain	100	100ns.tif	mean1.tif	23274	1830	1	1
4	src_folder/Aligned_Raster_euglena_nonperp_100ns.mrc_mean1.tif	folder/Aligned	Raster	euglena	100	100ns.mrc	mean1.tif	27056.3	1436				17	src_folder/Aligned_Raster_brain_glancing_100ns.tif_mean1.tif	folder/Aligned	Raster	brain	100	100ns.tif	mean1.tif	22100.1	1559	0.949561	0.851913	li/interleave	0.8512	0.161409	0.828825	0.0289248		glancing	6
5	src_folder/Aligned_Raster_euglena_nonperp2_100ns.mrc_mean1.tif	folder/Aligned	Raster	euglena	100	100ns.mrc	mean1.tif	22387.7	1359				6	src_folder/SEM_Bain_glancing_100ns.tif_mean1.tif	folder/SEM	LI	brain	100	mean1.tif		45159.4	2519	1.94033	1.3765	raster/interleaved	0.554579	0.272972	0.386011	0.264532
6	src_folder/SEM_Bain_glancing_100ns.tif_mean1.tif	folder/SEM	LI	brain	100	mean1.tif		45159.4	2519				79	src_folder/Corrected_brain_glancing_100ns_Interleaved.mrc_mean1.tif	brain						36255.5	2597	1	1
8	src_folder/SEM_011.tif_mean1.tif	folder/SEM	LI	euglena	100			21618.3	1582				62	src_folder/Corrected_brain_glancing_100ns_Raster.mrc_mean1.tif	brain						8113.09	259	0.223776	0.0997305	li/interleave	0.62864	0.307198	0.45073	0.225859		normal	6
10	src_folder/Aligned_Interleaved_euglena_nonperp_100ns.mrc_mean1.tif	folder/Aligned	Interleaved	euglena	100	100ns.mrc	mean1.tif	30999.2	1989				26	src_folder/XTUI_100LI_001_mean1.tif	brain						41736.4	2238	1.15118	0.861764	raster/interleaved	0.587831	0.153589	0.385482	0.0541043
11	src_folder/Aligned_Raster_RPE1_1_100ns.mrc_mean1.tif	folder/Aligned	Raster	RPE1	100	100ns.mrc	mean1.tif	8723.53	306				61	src_folder/Corrected_brain_glancing_100ns_Interleaved_mean1.tif_mean1.tif	brain						35279.1	2494	1	1
14	src_folder/Aligned_Interleaved_RPE1_1_100ns.mrc_mean1.tif	folder/Aligned	Interleaved	RPE1	100	100ns.mrc	mean1.tif	11744.1	708				63	src_folder/Corrected_brain2_glancing_100ns_Raster.mrc_mean1.tif	brain						7986.66	152	0.226385	0.0609463		two tail p value
17	src_folder/Aligned_Raster_brain_glancing_100ns.tif_mean1.tif	folder/Aligned	Raster	brain	100	100ns.tif	mean1.tif	22100.1	1559				27	src_folder/XTUI_100LI.tif_mean1.tif	brain						29465.9	2158	0.835221	0.865277		all significative at 5%
19	src_folder/RP1_007.tif_mean1.tif	folder/RP1	LI	rpe1	100			8494.52	573				10	src_folder/Aligned_Interleaved_euglena_nonperp_100ns.mrc_mean1.tif	folder/Aligned	Interleaved	euglena	100	100ns.mrc	mean1.tif	30999.2	1989	1	1
22	src_folder/Aligned_Interleaved_brain_glancing_100ns.tif_mean1.tif	folder/Aligned	Interleaved	brain	100	100ns.tif	mean1.tif	23274	1830				5	src_folder/Aligned_Raster_euglena_nonperp2_100ns.mrc_mean1.tif	folder/Aligned	Raster	euglena	100	100ns.mrc	mean1.tif	22387.7	1359	0.722203	0.683258
33	src_folder/Aligned_Interleaved_euglena_nonperp2_100ns.mrc_mean1.tif	folder/Aligned	Interleaved	euglena	100	100ns.mrc	mean1.tif	31544	2196				8	src_folder/SEM_011.tif_mean1.tif	folder/SEM	LI	euglena	100			21618.3	1582	0.697384	0.795375
0	src_folder/Aligned_Raster_RPE1_1_500ns.mrc_mean1.tif	folder/Aligned	Raster	RPE1	500	500ns.mrc	mean1.tif	5403.76	472				33	src_folder/Aligned_Interleaved_euglena_nonperp2_100ns.mrc_mean1.tif	folder/Aligned	Interleaved	euglena	100	100ns.mrc	mean1.tif	31544	2196	1	1			complexity							number object
7	src_folder/Aligned_Interleaved_RPE1_0_500ns.mrc_mean1.tif	folder/Aligned	Interleaved	RPE1	500	500ns.mrc	mean1.tif	8033.7	185				4	src_folder/Aligned_Raster_euglena_nonperp_100ns.mrc_mean1.tif	folder/Aligned	Raster	euglena	100	100ns.mrc	mean1.tif	27056.3	1436	0.857731	0.653916
12	src_folder/SEM_005.tif_mean1.tif	folder/SEM	LI	euglena	500			24909.1	1513				3	src_folder/SEM_004.tif_mean1.tif	folder/SEM	LI	euglena	100			26778.3	1784	0.848919	0.812386
15	src_folder/Aligned_Raster_euglena_nonperp_500ns.mrc_mean1.tif	folder/Aligned	Raster	euglena	500	500ns.mrc	mean1.tif	24310.6	1437				14	src_folder/Aligned_Interleaved_RPE1_1_100ns.mrc_mean1.tif	folder/Aligned	Interleaved	RPE1	100	100ns.mrc	mean1.tif	11744.1	708	1	1
16	src_folder/Aligned_IL_euglena_nonperp_500ns.mrc_mean1.tif	folder/Aligned	IL	euglena	500	500ns.mrc	mean1.tif	27261	1533				11	src_folder/Aligned_Raster_RPE1_1_100ns.mrc_mean1.tif	folder/Aligned	Raster	RPE1	100	100ns.mrc	mean1.tif	8723.53	306	0.742801	0.432203
20	src_folder/SEM_012.tif_mean1.tif	folder/SEM	LI	euglena	500			13497.6	788				19	src_folder/RP1_007.tif_mean1.tif	folder/RP1	LI	rpe1	100			8494.52	573	0.723302	0.809322
21	src_folder/SEM_Bain_glancing_500ns.tif_mean1.tif	folder/SEM	LI	brain	500	mean1.tif		35163.3	1446
24	src_folder/Aligned_Raster_brain_glancing_500ns.tif_mean1.tif	folder/Aligned	Raster	brain	500	500ns.tif	mean1.tif	15253.7	1213
29	src_folder/Aligned_Interleaved_brain_glancing_500ns.tif_mean1.tif	folder/Aligned	Interleaved	brain	500	500ns.tif	mean1.tif	36633.4	1342
30	src_folder/Aligned_Raster_euglena_nonperp2_500ns.mrc_mean1.tif	folder/Aligned	Raster	euglena	500	500ns.mrc	mean1.tif	13898.9	556
32	src_folder/RP1_009.tif_mean1.tif	folder/RP1	LI	RPE1	500			8127.42	435
34	src_folder/Aligned_Interleaved_euglena_nonperp2_500ns.mrc_mean1.tif	folder/Aligned	Interleaved	euglena	500	500ns.mrc	mean1.tif	20644.9	1124
1	src_folder/RP1_011.tif_mean1.tif	folder/RP1	LI	rpe-1	1000			9897.1	467
9	src_folder/Aligned_Raster_brain_glancing_1000ns.tif_mean1.tif	folder/Aligned	Raster	brain	1000	1000ns.tif	mean1.tif	23248.4	1513
13	src_folder/Aligned_Raster_euglena_nonperp_1000ns.mrc_mean1.tif	folder/Aligned	Raster	euglena	1000	1000ns.mrc	mean1.tif	19884.8	1164
18	src_folder/Aligned_Raster_euglena_nonperp2_1000ns.mrc_mean1.tif	folder/Aligned	Raster	euglena	1000	1000ns.mrc	mean1.tif	8898.19	332
23	src_folder/SEM_006.tif_mean1.tif	folder/SEM	LI	euglena	1000			24072.8	1551
25	src_folder/Aligned_Interleaved_euglena_nonperp2_1000ns.mrc_mean1.tif	folder/Aligned	Interleaved	euglena	1000	1000ns.mrc	mean1.tif	12364.2	581
26	src_folder/Aligned_Interleaved_RPE1_1_1000ns.mrc_mean1.tif	folder/Aligned	Interleaved	RPE1	1000	1000ns.mrc	mean1.tif	7635.54	305
27	src_folder/Aligned_Interleaved_brain_glancing_1000ns.tif_mean1.tif	folder/Aligned	Interleaved	brain	1000	1000ns.tif	mean1.tif	21706.8	990
28	src_folder/SEM_Bain_glancing_1000ns.tif_mean1.tif	folder/SEM	Bain	glancing	1000	mean1.tif		54150	2915
31	src_folder/Aligned_Raster_RPE1_1_1000ns.mrc_mean1.tif	folder/Aligned	Raster	RPE1	1000	1000ns.mrc	mean1.tif	10712.3	607
	Filename							Detail Score	Number of Objects

## Sheet: 90deg histo sup fig 4
title	mean	stdev				SEM_005_brain_perp_100ns.tif_mean1.tif	100	74.1614	30.1216
Aligned_Interleaved_brain_perp_100ns.mrc_mean1.tif	62.7902	25.7917				SEM_008__euglena _perp_LI_100ns.tif_mean1.tif	100	46.7248	18.6621
Aligned_Interleaved_brain_perp_500ns.mrc_mean1.tif	107.468	41.9766				SEM_015_euglena _perp_LI_100ns.tif_mean1.tif	100	49.6024	26.5647
Aligned_Interleaved_brain_perp_1000ns.mrc_mean1.tif	109.311	43.5864				LI_RPE_1	100	48.7936
Aligned_Interleaved_brain3_perp_100ns.mrc_mean1.tif	82.9087	23.2717				Aligned_Raster_brain3_perp_100ns.mrc_mean1.tif	100	93.9493	39.3274
Aligned_Interleaved_euglena_perp_2_100ns.mrc_mean1.tif	86.796	24.8769				Aligned_Raster_euglena_perp_2_100ns.mrc_mean1.tif	100	70.0485	31.8755
Aligned_Interleaved_euglena_perp_2_500ns.mrc_mean1.tif	59.1175	31.8271				Aligned_Raster_euglena_perp_100ns.mrc_mean1.tif	100	78.7821	31.9695
Aligned_Interleaved_euglena_perp_2_1000ns.mrc_mean1.tif	63.0627	36.2628				Aligned_Raster_RPE1_perp_100ns.mrc_mean1.tif	100	62.4118	35.2033
Aligned_Interleaved_euglena_perp_100ns.mrc_mean1.tif	120.317	38.2001				Aligned_Interleaved_brain_perp_100ns.mrc_mean1.tif	100	62.7902	25.7917
Aligned_Interleaved_euglena_perp_500ns.mrc_mean1.tif	67.7436	32.6586				Aligned_Interleaved_brain3_perp_100ns.mrc_mean1.tif	100	82.9087	23.2717
Aligned_Interleaved_euglena_perp_1000ns.mrc_mean1.tif	53.6324	33.8482				Aligned_Interleaved_euglena_perp_2_100ns.mrc_mean1.tif	100	86.796	24.8769
Aligned_Interleaved_RPE1_perp_1us.mrc_mean1.tif	51.0944	31.0086				Aligned_Interleaved_euglena_perp_100ns.mrc_mean1.tif	100	120.317	38.2001
Aligned_Interleaved_RPE1_perp_100ns.mrc_mean1.tif	131.261	56.683				Aligned_Interleaved_RPE1_perp_100ns.mrc_mean1.tif	100	131.261	56.683
Aligned_Interleaved_RPE1_perp_500ns.mrc_mean1.tif	58.5744	30.5232				SEM_008_brain_perp_500ns.tif_mean1.tif	500	137.648	47.6315
Aligned_Raster_brain_perp_500ns.mrc_mean1.tif	130.391	58.4304				SEM_009__euglena _perp_LI_500ns.tif_mean1.tif	500	47.4788	26.5696
Aligned_Raster_brain_perp_1000ns.mrc_mean1.tif	133.895	57.2376				SEM_016_euglena _perp_LI_500ns.tif_mean1.tif	500	55.869	33.1705
Aligned_Raster_brain3_perp_100ns.mrc_mean1.tif	93.9493	39.3274				LI_RPE_1	500	45.3108
Aligned_Raster_euglena_perp_2_100ns.mrc_mean1.tif	70.0485	31.8755				Aligned_Raster_euglena_perp_2_500ns.mrc_mean1.tif	500	73.0182	44.6051
Aligned_Raster_euglena_perp_2_500ns.mrc_mean1.tif	73.0182	44.6051				Aligned_Raster_euglena_perp_500ns.mrc_mean1.tif	500	54.5945	33.2667
Aligned_Raster_euglena_perp_2_1000ns.mrc_mean1.tif	74.7731	45.1011				Aligned_Raster_RPE1_perp_500ns.mrc_mean1.tif	500	50.9482	30.8289
Aligned_Raster_euglena_perp_100ns.mrc_mean1.tif	78.7821	31.9695				Aligned_Raster_brain_perp_500ns.mrc_mean1.tif	500	130.391	58.4304
Aligned_Raster_euglena_perp_500ns.mrc_mean1.tif	54.5945	33.2667				Aligned_Interleaved_brain_perp_500ns.mrc_mean1.tif	500	107.468	41.9766
Aligned_Raster_euglena_perp_1000ns.mrc_mean1.tif	51.7307	34.6466				Aligned_Interleaved_euglena_perp_2_500ns.mrc_mean1.tif	500	59.1175	31.8271
Aligned_Raster_RPE1_perp_1us.mrc_mean1.tif	56.0813	36.7257				Aligned_Interleaved_euglena_perp_500ns.mrc_mean1.tif	500	67.7436	32.6586
Aligned_Raster_RPE1_perp_100ns.mrc_mean1.tif	62.4118	35.2033				Aligned_Interleaved_RPE1_perp_500ns.mrc_mean1.tif	500	58.5744	30.5232					Raster-line integration			Raster-frame integration			Interleaved-frame integration
Aligned_Raster_RPE1_perp_500ns.mrc_mean1.tif	50.9482	30.8289				SEM_009_brain_perp_LI_1000ns.tif_mean1.tif	1000	146.911	46.275					100x100	500x20	10x1000	100x100	500x20	10x1000	100x100	500x20	10x1000
SEM_005_brain_perp_100ns.tif_mean1.tif	74.1614	30.1216				SEM_010_euglena _perp_LI_1000ns.tif_mean1.tif	1000	50.2988	35.9681			Raster-line integration	100x100		0.513076	0.447739	0.0617747	0.317966	0.296448	0.0261476	0.228172	0.387872	I1:I4
SEM_008__euglena _perp_LI_100ns.tif_mean1.tif	46.7248	18.6621				SEM_017_euglena _perp_LI_1000ns.tif_mean1.tif	1000	59.1318	41.0578				500x20			0.898144	0.849547	0.850694	0.804531	0.368625	0.950215	0.932856	I14:I17
SEM_008_brain_perp_500ns.tif_mean1.tif	137.648	47.6315				LI_RPE_1	1000	47.3297					10x1000				0.98858	0.966482	0.919729	0.475516	0.923527	0.81855	I26:I29
SEM_009__euglena _perp_LI_500ns.tif_mean1.tif	47.4788	26.5696				Aligned_Raster_brain_perp_1000ns.mrc_mean1.tif	1000	133.895	57.2376			Raster-frame integration	100x100					0.964109	0.895564	0.202393	0.828488	0.665641	I5:I8
SEM_009_brain_perp_LI_1000ns.tif_mean1.tif	146.911	46.275				Aligned_Raster_euglena_perp_2_1000ns.mrc_mean1.tif	1000	74.7731	45.1011				500x20						0.94543	0.416011	0.860637	0.740322	I18:I21
SEM_010_euglena _perp_LI_1000ns.tif_mean1.tif	50.2988	35.9681				Aligned_Raster_euglena_perp_1000ns.mrc_mean1.tif	1000	51.7307	34.6466				10x1000							0.469202	0.801303	0.688859	I30:I33
SEM_015_euglena _perp_LI_100ns.tif_mean1.tif	49.6024	26.5647				Aligned_Raster_RPE1_perp_1us.mrc_mean1.tif	1000	56.0813	36.7257			Interleaved-frame integration	100x100								0.211594	0.1833	I9:I13
SEM_016_euglena _perp_LI_500ns.tif_mean1.tif	55.869	33.1705				Aligned_Interleaved_brain_perp_1000ns.mrc_mean1.tif	1000	109.311	43.5864				500x20									0.832555	I22:I25
SEM_017_euglena _perp_LI_1000ns.tif_mean1.tif	59.1318	41.0578				Aligned_Interleaved_euglena_perp_2_1000ns.mrc_mean1.tif	1000	63.0627	36.2628				10x1000										I34:37
						Aligned_Interleaved_euglena_perp_1000ns.mrc_mean1.tif	1000	53.6324	33.8482					I1:I4	I14:I17	I26:I29	I5:I8	I18:I21	I30:I33	I9:I13	I22:I25	I34:I37
LI	RPE1	500ns	mean1.tif, 45.3108			Aligned_Interleaved_RPE1_perp_1us.mrc_mean1.tif	1000	51.0944	31.0086													#
LI	RPE1	1000ns	mean1.tif, 47.3297
LI	RPE1	100ns	mean1.tif, 48.7936
						Aligned_Raster_brain_perp_500ns.mrc_mean1.tif	130.391	58.4304

## Sheet: 52deg histo fig 2
euglena2	IL	100	90	167.525											euglena2	IL	100	90	167.525
euglena1	IL	100	90	121.63											euglena1	IL	100	90	121.63
euglena2	IL	500	490	117.107											brain	IL	100	90	138.547
euglena1	IL	500	490	88.139												Aligned_Interleaved_Brain_2_100ns.mrc	100	90	131.908
euglena2	IL	1000	990	83.612												Aligned_Interleaved_Brain_4_100ns.mrc	100	90	137.078
euglena1	IL	1000	990	158.744												Aligned_Interleaved_RPE1_0_100ns.mrc	100	90	103.742
brain	IL	100	90	138.547												Aligned_Interleaved_RPE1_1_100ns.mrc	100	90	100.589
brain	IL	500	490	47.499												Aligned_Interleaved_RPE1_2_100ns.mrc	100	90	74.9408
brain	IL	1000	990	49.103											euglena1	LI	100	100	137.6
	Aligned_Interleaved_Brain_2_100ns.mrc	100	90	131.908											euglena2	LI	100	100	107.954
	Aligned_Interleaved_Brain_3_500ns.mrc	500	490	88.4186											brain	LI	100	100	83.04
	Aligned_Interleaved_Brain_3_1000ns.mrc	1000	990	88.8993											brain	XTUI_100LI.tif_mean1.tif, 88.2615	100	100	88.2615
	Aligned_Interleaved_Brain_4_100ns.mrc	100	90	137.078												RP1_2_LI_100ns.tif	100	100	70.7622
	Aligned_Interleaved_Brain_4_500ns.mrc	500	490	98.1257												XTUI_100LI_glancing_mean1.tif	100	100	86.8005
	Aligned_Interleaved_Brain_4_1000ns.mrc	1000	990	102.659												XTUI_100LI_001_mean1.tif	100	100	57.8382
	Aligned_Interleaved_Hek_0_13_100ns.mrc	100	90	122.936												RP1_2_LI_100ns-1.tif	100	100	70.7622
	Aligned_Interleaved_Hek_0_26_100ns.mrc	100	90	130.402											euglena2	raster	100	110	98.37
	Aligned_Interleaved_Hek_2_13_100ns.mrc	100	90	130.269											euglena1	raster	100	110	120.844
	Aligned_Interleaved_Hek_3_13_100ns.mrc	100	90	134.135											brain	raster	100	110	57.116
	Aligned_Interleaved_Hek_4_13_100ns.mrc	100	90	141.74												Aligned_Raster_RPE1_1_100ns.mrc	100	110	61.2076
	Aligned_Interleaved_Hek_5_13_100ns.mrc	100	90	147.494												Aligned_Raster_RPE1_2_100ns.mrc	100	110	68.6261
	Aligned_Interleaved_Hek_6_13_100ns.mrc	100	90	145.178												Aligned_Raster_Brain_2_100ns.mrc	100	110	109.917
	Aligned_Interleaved_RPE1_0_100ns.mrc	100	90	103.742												Aligned_Raster_Brain_4_100ns.mrc	100	110	104.378
	Aligned_Interleaved_RPE1_0_500ns.mrc	500	490	99.5549												Aligned_Raster_RPE1_0_100ns.mrc	100	110	70.9234
	Aligned_Interleaved_RPE1_0_1000ns.mrc	1000	990	90.0038											euglena2	IL	500	490	117.107
	Aligned_Interleaved_RPE1_1_100ns.mrc	100	90	100.589											euglena1	IL	500	490	88.139
	Aligned_Interleaved_RPE1_1_500ns.mrc	500	490	87.1119											brain	IL	500	490	47.499
	Aligned_Interleaved_RPE1_1_1000ns.mrc	1000	990	52.2848												Aligned_Interleaved_Brain_3_500ns.mrc	500	490	88.4186				Raster-line integration			Raster-frame integration			Interleaved-frame integration
	Aligned_Interleaved_RPE1_2_100ns.mrc	100	90	74.9408												Aligned_Interleaved_Brain_4_500ns.mrc	500	490	98.1257				100x100	500x20	10x1000	100x100	500x20	10x1000	100x100	500x20	10x1000
	Aligned_Interleaved_RPE1_2_500ns.mrc	500	490	65.3227												Aligned_Interleaved_RPE1_0_500ns.mrc	500	490	99.5549		Raster-line integration	100x100		0.617107	0.159488	0.908454	0.180668	0.1075	0.0235867	0.901635	0.895892
	Aligned_Interleaved_RPE1_2_1000ns.mrc	1000	990	61.3819												Aligned_Interleaved_RPE1_1_500ns.mrc	500	490	87.1119			500x20			0.229092	0.54681	0.10311	0.0668973	0.0947512	0.527445	0.58596
	Aligned_Interleaved_RT_0_100ns.mrc	100	90	123.722												Aligned_Interleaved_RPE1_2_500ns.mrc	500	490	65.3227			10x1000				0.136801	0.34664	0.0180327	0.570771	0.126537	0.174256
	Aligned_Interleaved_RT_0_500ns.mrc	500	490	106.83											euglena2	LI	500	500	124.381		Raster-frame integration	100x100					0.214958	0.13063	0.0185168	0.999122	0.969832
	Aligned_Interleaved_RT_0_1000ns.mrc	1000	990	91.2014											euglena1	LI	500	500	146.13			500x20						0.780342	0.0014228	0.181982	0.34664
	Aligned_Interleaved_RT_2_100ns.mrc	100	90	94.2267											brain	LI	500	500	71.563			10x1000							0.0008228	0.101352	0.25436
	Aligned_Interleaved_RT_2_500ns.mrc	500	490	86.4557											brain	XTUI_20LI_001.tif_mean1.tif, 94.0885	500	500	94.0885		Interleaved-frame integration	100x100								0.014371	0.0413384
	Aligned_Interleaved_RT_2_1000ns.mrc	1000	990	77.9862												RP1_2_LI_500ns.tif_mean1.tif	500	500	76.5591			500x20									0.969296
	Aligned_Interleaved_RT_3_100ns.mrc	100	90	85.9581												RP1_2_LI_500ns.tif	500	500	76.5249			10x1000
	Aligned_Interleaved_RT_3_500ns.mrc	500	490	62.2691												RP1_2_LI_500ns-1.tif	500	500	76.5249
	Aligned_Interleaved_RT_3_1000ns.mrc	1000	990	48.0136											euglena2	raster	500	510	75.351
euglena1	LI	100	100	137.6											euglena1	raster	500	510	74.781
euglena2	LI	100	100	107.954											brain	raster	500	510	45.76
euglena2	LI	500	500	124.381												Aligned_Raster_RPE1_1_500ns.mrc	500	510	46.9879
euglena1	LI	500	500	146.13												Aligned_Raster_RPE1_2_500ns.mrc	500	510	57.1307
euglena2	LI	1000	1000	160.585												Aligned_Raster_Brain_3_500ns.mrc	500	510	91.9086
euglena1	LI	1000	1000	157.221												Aligned_Raster_Brain_4_500ns.mrc	500	510	102.995
brain	LI	100	100	83.04												Aligned_Raster_RPE1_0_500ns.mrc	500	510	78.4168
brain	LI	500	500	71.563											euglena2	IL	1000	990	83.612
brain	Li	1000	1000	90.487											euglena1	IL	1000	990	158.744
brain	XTUI_10LI_001.tif_mean1.tif, 101.8784	1000	1000	101.878											brain	IL	1000	990	49.103
brain	XTUI_20LI_001.tif_mean1.tif, 94.0885	500	500	94.0885												Aligned_Interleaved_Brain_3_1000ns.mrc	1000	990	88.8993
brain	XTUI_100LI.tif_mean1.tif, 88.2615	100	100	88.2615												Aligned_Interleaved_Brain_4_1000ns.mrc	1000	990	102.659
	RP1_2_LI_500ns.tif_mean1.tif	500	500	76.5591												Aligned_Interleaved_RPE1_0_1000ns.mrc	1000	990	90.0038
	RP1_2_LI_100ns.tif_mean1.tif	100	100	70.7931												Aligned_Interleaved_RPE1_1_1000ns.mrc	1000	990	52.2848
	RP1_2_LI_1000ns.tif_mean1.tif	1000	1000	76.6693												Aligned_Interleaved_RPE1_2_1000ns.mrc	1000	990	61.3819
	RP1_2_LI_1000ns.tif	1000	1000	121.947											euglena2	LI	1000	1000	160.585
	RP1_2_LI_100ns.tif	100	100	70.7622											euglena1	LI	1000	1000	157.221
	RP1_2_LI_500ns.tif	500	500	76.5249											brain	Li	1000	1000	90.487
	XTUI_100LI_001_mean1-2.tif	100	100	51.9704											brain	XTUI_10LI_001.tif_mean1.tif, 101.8784	1000	1000	101.878
	XTUI_100LI_001_mean1-1.tif	100	100	51.8257												RP1_2_LI_1000ns.tif_mean1.tif	1000	1000	76.6693
	XTUI_100LI_glancing_mean1.tif	100	100	86.8005												RP1_2_LI_1000ns.tif	1000	1000	121.947
	XTUI_100LI_001_mean1.tif	100	100	57.8382												RP1_2_LI_1000ns-1.tif	1000	1000	76.6307
	RP1_2_LI_1000ns-1.tif	1000	1000	76.6307											euglena2	raster	1000	1010	73.089
	RP1_2_LI_100ns-1.tif	100	100	70.7622											euglena1	raster	1000	1010	77.11
	RP1_2_LI_500ns-1.tif	500	500	76.5249											brain	raster	1000	1010	51.134
euglena2	raster	100	110	98.37												Aligned_Raster_RPE1_0_1000ns.mrc	1000	1010	74.8286
euglena1	raster	100	110	120.844												Aligned_Raster_RPE1_1_1000ns.mrc	1000	1010	41.0765
euglena2	raster	500	510	75.351												Aligned_Raster_RPE1_2_1000ns.mrc	1000	1010	53.6779
euglena1	raster	500	510	74.781												Aligned_Raster_Brain_3_1000ns.mrc	1000	1010	89.6821
euglena2	raster	1000	1010	73.089												Aligned_Raster_Brain_4_1000ns.mrc	1000	1010	90.6085
euglena1	raster	1000	1010	77.11
brain	raster	100	110	57.116
brain	raster	500	510	45.76
brain	raster	1000	1010	51.134
	Aligned_Raster_RPE1_0_1000ns.mrc	1000	1010	74.8286
	Aligned_Raster_RPE1_1_100ns.mrc	100	110	61.2076
	Aligned_Raster_RPE1_1_500ns.mrc	500	510	46.9879
	Aligned_Raster_RPE1_1_1000ns.mrc	1000	1010	41.0765
	Aligned_Raster_RPE1_2_100ns.mrc	100	110	68.6261
	Aligned_Raster_RPE1_2_500ns.mrc	500	510	57.1307
	Aligned_Raster_RPE1_2_1000ns.mrc	1000	1010	53.6779
	Aligned_Raster_RT_0_100ns.mrc	100	110	111.832
	Aligned_Raster_RT_0_500ns.mrc	500	510	95.1123
	Aligned_Raster_RT_0_1000ns.mrc	1000	1010	88.4988
	Aligned_Raster_RT_2_100ns.mrc	100	110	92.442
	Aligned_Raster_RT_2_500ns.mrc	500	510	83.0304
	Aligned_Raster_RT_2_1000ns.mrc	1000	1010	86.4867
	Aligned_Raster_RT_3_100ns.mrc	100	110	60.7226
	Aligned_Raster_RT_3_500ns.mrc	500	510	53.4265
	Aligned_Raster_RT_3_1000ns.mrc	1000	1010	45.5297
	Aligned_Raster_Brain_2_100ns.mrc	100	110	109.917
	Aligned_Raster_Brain_3_500ns.mrc	500	510	91.9086
	Aligned_Raster_Brain_3_1000ns.mrc	1000	1010	89.6821
	Aligned_Raster_Brain_4_100ns.mrc	100	110	104.378
	Aligned_Raster_Brain_4_500ns.mrc	500	510	102.995
	Aligned_Raster_Brain_4_1000ns.mrc	1000	1010	90.6085
	Aligned_Raster_Hek_0_13_100ns.mrc	100	110	72.8837
	Aligned_Raster_Hek_0_26_100ns.mrc	100	110	123.182
	Aligned_Raster_Hek_2_13_100ns.mrc	100	110	76.1831
	Aligned_Raster_Hek_3_13_100ns.mrc	100	110	80.1011
	Aligned_Raster_Hek_4_13_100ns.mrc	100	110	78.7045
	Aligned_Raster_Hek_5_13_100ns.mrc	100	110	71.1731
	Aligned_Raster_Hek_6_13_100ns.mrc	100	110	83.345
	Aligned_Raster_RPE1_0_100ns.mrc	100	110	70.9234
	Aligned_Raster_RPE1_0_500ns.mrc	500	510	78.4168

## Sheet: euglena degrad compart fig4
PRIM_OBJ_ID	SEC_OBJECT_COUNT	VOLUME (pixel^3)	PIXEL_COUNT	v um3	inside count	%	MEAN_INTENSITY	MAXIMUM_INTENSITY	MINIMUM_INTENSITY	STANDARD_DEVIATION_INTENSITY	SUM_INTENSITY	MASS_CENTER_X	MASS_CENTER_Y	MASS_CENTER_Z	MAX_DISTANCE_TO_MASS_CENTER	MEAN_DISTANCE_TO_MASS_CENTER	MAX_MEAN_DISTANCE_TO_MASS_CENTER_RATIO	CENTROID_X	CENTROID_Y	CENTROID_Z	MAX_DISTANCE_TO_CENTROID	MEAN_DISTANCE_TO_CENTROID	MAX_MEAN_DISTANCE_TO_CENTROID_RATIO	MIN_MAX_EXTENSION_RATIO	MEAN_MAX_EXTENSION_RATIO	MIN_EXTENSION	MAX_EXTENSION	MEAN_EXTENSION	STD_DEV_EXTENSION	BOUNDING_BOX_WIDTH	BOUNDING_BOX_HEIGHT	BOUNDING_BOX_DEPTH	BOUNDING_BOX_EXTENT
1	9	64943	64943	0.133003	40362	0.621499	201.05	255	42	49.333	13056815	665.9	1739.34	4.7	70.616	31.143	2.267	668.254	1738.05	4.668	73.293	31.051	2.36	0.086	0.522	6.337	73.293	38.26	13.379	128	98	13	0.398
2	4	51360	51360	0.105185	32	0.000623053	196.22	255	37	51.773	10077854	424.649	1795.4	5.227	54.951	26.118	2.104	424.191	1795.72	5.101	55.237	26.11	2.116	0.125	0.597	6.907	55.237	32.966	10.276	102	84	14	0.428
3	158	295739	295739	0.605673	2213	0.00748295	231.498	255	43	29.748	68462990	452.163	1828.66	19.822	88.008	44.465	1.979	452.506	1829.16	19.549	88.583	44.452	1.993	0.118	0.598	10.463	88.583	52.966	17.161	149	145	38	0.36
4	143	396720	396720	0.812483	10817	0.0272661	236.775	255	53	22.575	93933537	481.091	1701.08	27.13	93.445	46.993	1.989	481.263	1701.47	26.878	93.417	46.992	1.988	0.16	0.629	14.94	93.417	58.771	17.139	182	163	41	0.326
5	2	26038	26038	0.0533258	5	0.000192027	217.689	255	52	37.019	5668187	356.338	1811.04	14.227	42.694	20.719	2.061	356.628	1810.68	14.255	42.699	20.715	2.061	0.088	0.579	3.778	42.699	24.727	8.167	72	76	12	0.397
6	63	236181	236181	0.483699	93114	0.394248	222.756	255	40	39.531	52610640	691.843	1570.4	32.731	83.695	41.839	2	693.416	1569.94	32.646	83.662	41.821	2	0.128	0.6	10.695	83.662	50.168	16.566	151	148	34	0.311
7	45	141681	141681	0.290163	47710	0.336742	228.037	255	43	33.167	32308447	116.79	1606.83	34.917	81.348	35.833	2.27	117.207	1607.51	34.685	80.534	35.832	2.248	0.108	0.534	8.701	80.534	42.977	14.966	120	132	27	0.331
8	214	1042702	1042702	2.13545	295269	0.283177	223.607	255	28	43.729	233155257	343.701	1612.33	39.803	175.399	87.561	2.003	339.826	1614.18	39.752	173.008	87.469	1.978	0.036	0.546	6.253	173.008	94.543	39.057	317	292	35	0.322
9	111	346105	346105	0.708823	147052	0.424877	217.597	255	18	45.077	75311356	735.971	1155.15	60.216	91.292	46.226	1.975	736.943	1155.22	59.887	90.594	46.22	1.96	0.142	0.623	12.889	90.594	56.412	18.013	168	157	36	0.364
10	34	205089	205089	0.420022	60519	0.295087	216.74	255	35	42.023	44451019	276.712	1039.89	65.194	103.52	48.681	2.126	277.325	1040.11	64.851	104.134	48.665	2.14	0.007	0.506	0.7	104.134	52.697	23.271	170	171	45	0.157
12	29	123614	123614	0.253161	586	0.00474056	223.531	255	46	32.948	27631558	210.442	1103.45	62.259	73.98	36.062	2.051	211.137	1103.08	62.353	73.614	36.049	2.042	0.104	0.578	7.648	73.615	42.577	14.617	129	126	20	0.38
14	135	976359	976359	1.99958	76131	0.0779744	240.269	255	36	21.244	234589284	392.071	920.936	80.355	119.465	67.031	1.782	392.896	920.5	80.25	120.225	67.022	1.794	0.136	0.655	16.381	120.225	78.757	25.236	234	218	51	0.375
15	29	153109	153109	0.313567	60588	0.395718	227.112	255	89	27.619	34772930	76.17	1417.16	68.078	108.104	51.185	2.112	76.263	1417.12	68.041	108.111	51.185	2.112	0.009	0.498	1.001	108.111	53.85	23.512	119	195	26	0.254
16	3	16303	16303	0.0333885	8961	0.549653	223.158	255	51	28.582	3638143	161.845	1016.97	63.857	34.452	17.778	1.938	161.615	1016.06	63.981	33.896	17.758	1.909	0.094	0.609	3.186	33.896	20.633	6.912	64	66	12	0.322
17	33	196818	196818	0.403083	89197	0.453195	216.827	255	37	43.146	42675495	672.411	842.299	74.658	73.69	37.187	1.982	673.408	841.725	74.497	74.165	37.167	1.995	0.155	0.61	11.514	74.165	45.274	14.098	125	138	30	0.38
18	92	318925	318925	0.653158	4105	0.0128714	219.94	255	38	42.016	70144289	1007.84	672.609	80.289	85.03	44.936	1.892	1007.2	673.563	80.077	86.083	44.919	1.916	0.135	0.621	11.637	86.083	53.457	17.231	166	141	34	0.401
19	18	22501	22501	0.046082	187	0.00831074	238.327	255	94	17.229	5362595	864.107	763.976	65.067	65.487	33.352	1.963	863.427	764.265	65.071	64.842	33.348	1.944	0.016	0.529	1.057	64.842	34.323	12.862	122	89	3	0.691
20	127	553149	553149	1.13285	52762	0.0953848	240.684	255	58	16.581	133134158	596.135	930.581	82.569	103.171	53.659	1.923	596.737	930.252	82.719	103.158	53.652	1.923	0.149	0.63	15.383	103.158	64.979	20.503	190	185	40	0.393
21	92	216231	216231	0.442841	2738	0.0126624	239.549	255	60	19.306	51797961	854.675	727.068	77.86	84.528	45.237	1.869	853.524	727.318	77.822	83.354	45.226	1.843	0.094	0.628	7.843	83.354	52.343	17.685	157	153	17	0.53
22	2	17980	17980	0.036823	6	0.000333704	223.103	255	60	31.532	4011396	531.347	864.406	74.832	49.291	22.17	2.223	531.366	864.141	74.814	49.194	22.179	2.218	0.045	0.517	2.221	49.194	25.431	9.56	90	71	7	0.402
23	17	124964	124964	0.255926	63679	0.509579	221.456	255	50	33.337	27674051	539.009	1070.21	87.367	74.686	38.623	1.934	540.161	1070.28	87.244	74.799	38.62	1.937	0.07	0.578	5.254	74.799	43.254	15.821	145	111	20	0.388
24	17	109481	109481	0.224217	235	0.00214649	225.062	255	62	32.501	24640021	511.974	817.808	89.005	76.018	34.303	2.216	511.05	817.049	89.12	77.211	34.281	2.252	0.089	0.531	6.88	77.211	41.029	14.65	133	119	20	0.346
25	8	60366	60366	0.12363	33915	0.561823	217.026	255	52	36.455	13100993	742.197	724.802	91.892	51.601	25.748	2.004	742.491	724.755	92.036	51.789	25.748	2.011	0.135	0.595	6.986	51.789	30.81	9.867	87	94	18	0.41
26	13	82071	82071	0.168081	115	0.00140123	223.65	255	58	32.24	18355151	641.934	722.573	95.032	67.496	30.77	2.194	641.992	722.145	95.085	67.094	30.773	2.18	0.103	0.548	6.917	67.094	36.79	12.721	101	117	23	0.302
27	125	430395	430395	0.881449	1534	0.00356417	222.556	255	18	44.754	95786801	232.255	796.271	105.103	101.339	52.647	1.925	233.406	796.149	104.825	102.21	52.635	1.942	0.119	0.609	12.183	102.21	62.263	20.467	186	181	38	0.336
30	7	117193	117193	0.240011	71432	0.609524	191.536	255	35	60.552	22446637	975.159	517.082	101.622	70.223	36.449	1.927	974.775	517.308	101.628	70.652	36.445	1.939	0.094	0.597	6.639	70.652	42.158	14.615	131	123	25	0.291
31	3	90052	90052	0.184426	13	0.000144361	208.647	255	30	45.339	18789067	602.707	788.704	101.756	67.465	33.681	2.003	603.923	789.644	101.676	68.446	33.623	2.036	0.085	0.566	5.823	68.446	38.757	13.837	121	113	18	0.366
32	3	37625	37625	0.077056	11	0.000292359	226.051	255	64	27.332	8505171	1080.15	433.681	112.249	44.117	23.009	1.917	1080.21	433.764	112.237	44.04	23.009	1.914	0.096	0.61	4.249	44.039	26.875	8.776	80	84	17	0.329
				0.472042		0.203233
				0.273044	%	0.0526202
			0 to 0.5	20	1 to 10	16	0.46786
			0.5 to 1	5	10 to 20	0	0.263103
			1 to 1.5	1	20 to 30	2	0.461731
			1.5 to 2	1	30 to 40	3	0.271662
			2 to 2.5	1	40 to 50	2
					50 to 60	3
					60 to 70	2
					70 to 80	0
					80 to 90	0
					90 to 100	0
11	1	1811	1811		0	0	228.355	255	115	28.523	413550	220.667	1147.97	49.719	33.876	13.447	2.519	220.129	1148.42	49.731	33.213	13.45	2.469	0.016	0.405	0.517	33.213	13.45	6.031	54	42	2	0.399
13	0	43305	43305		0	0	244.445	255	183	5.771	10585681	596.659	978.661	59.673	70.365	31.515	2.233	596.565	978.604	59.672	70.256	31.516	2.229	0.034	0.525	2.401	70.256	36.851	13.776	125	95	8	0.456
28	1	13878	13878		0	0	212.227	255	73	33.624	2945282	1036.02	577.944	92.156	46.178	18.963	2.435	1036.14	577.722	92.247	46.347	18.959	2.445	0.051	0.459	2.365	46.347	21.285	8.596	82	50	12	0.282
29	1	10746	10746		0	0	209.056	255	61	31.748	2246516	626.697	666.062	91.266	27.625	15.164	1.822	626.828	665.866	91.252	27.703	15.16	1.827	0.099	0.625	2.756	27.703	17.31	5.784	55	48	10	0.407
											1	0		0	0.2
											1	0.1		0.5	0.2
											1	0.2		1	0.2
											1	0.3		1.5	0.2
											1	0.4		2	0.2
											1	0.5		2.5	0.2
											1	0.6
											1	0.7
	quadrant count ratio
	line at 20% and 1
	q1	1		0.037037	no association
	q2	11
	q3	12
	q4	2
		26

## Sheet: cyto channel
thick			thin
z	a	v	z	a	v
18	4.76	4.284	8	4.3	1.72
12	7.75	4.65	13	5.7	3.705
13	13.8	8.97	4	3	0.6
14	12	8.4	3	3	0.45
	av	stdev		av	stdev
	6.576	2.12255		1.61875	1.30063
	0.0184038
										2.109

## Sheet: thick myelin
	Area	Angle	Length		thin
1	241.176	-101.31	32.328		23.402		4.69885e-12
2	321.568	0	41.21		15.691
3	200.98	-97.125	25.557		22.077
4	241.176	-90	28.53		10.633
5	241.176	-126.87	31.7		13.635
6	281.372	-45	35.865		14.177
7	321.568	-131.987	42.648		17.038
8	361.764	-78.69	48.492		23.247
9	241.176	-90	31.7		20.049
10	281.372	-90	34.87		24.096
11	241.176	180	31.7		20.814
12	241.176	-90	28.53		19.02
13	200.98	-98.13	22.415		16.164
14	281.372	-128.66	40.596		19.282
15	321.568	-28.301	46.805		25.71
16	401.96	-13.241	55.362		19.02
17	200.98	-125.538	27.269		19.0034	av
18	361.764	-55.305	50.122		4.2209	stdev
19	442.156	-30.466	62.522
20	361.764	-17.354	53.139
21	442.156	-11.889	61.551
22	241.176	-143.13	31.7
23	321.568	-118.301	46.805
24	321.568	-41.987	42.648
25	321.568	-24.775	45.388
26	401.96	0	57.06
27	241.176	-96.34	28.706
28	200.98	-156.801	24.142
29	321.568	-81.254	41.695
30	361.764	-90	47.55
31	321.568	-94.086	44.493
32	241.176	-16.699	33.096
			39.8811
			11.087

## Sheet: thin myelin
	Area	Angle	Length
1	200.98	-28.301	23.402
2	120.588	45	15.691
3	160.784	-21.038	22.077
4	120.588	-116.565	10.633
5	120.588	-54.462	13.635
6	120.588	-63.435	14.177
7	160.784	-97.125	17.038
8	200.98	-90	23.247
9	160.784	-18.435	20.049
10	200.98	-37.875	24.096
11	160.784	-23.962	20.814
12	160.784	-90	19.02
13	160.784	-101.31	16.164
14	160.784	-80.538	19.282
15	200.98	-9.462	25.71
16	160.784	-90	19.02
			19.0034
			4.2209
